# Supplementary material for: CT feature-based nomogram for predicting tumor spread through air spaces in stage IA lung adenocarcinoma
Source: Cancer Imaging. 2025 Jun 11;25:72. doi: 10.1186/s40644-025-00893-x (PMC12160125; doi:10.1186/s40644-025-00893-x)
Supplement: Supplementary file 1 — Supplementary Material 1 [file 40644_2025_893_MOESM1_ESM.xlsx]

## Sheet: Sheet1
Matching Ratio	Age (SMD)	Gender (SMD)	BMI (SMD)	Smoking (SMD)
1:1	0.011	0.007	0.02	0
1:2	0.005	0.004	0.026	0
1:3	0.01	0.005	0.041	0
